# Supplementary material for: Bacterial Community Selection of Russula griseocarnosa Mycosphere Soil
Source: Front Microbiol. 2020 Mar 25;11:347. doi: 10.3389/fmicb.2020.00347 (PMC7109302; doi:10.3389/fmicb.2020.00347)
Supplement: Supplementary file 3 [file Table_3.XLSX]

## Sheet: Sheet1
Table S3. Welch’s t-test of mycosphere soil and bulk soil on phylum
Phylum	DT			YA			ZP			FS			JL			HTC			JJ			LJ			THL			YY
	DT-Mean(%)	DTCK-Mean(%)	p-value	YA-Mean(%)	YACK-Mean(%)	p-value	ZP-Mean(%)	ZPCK-Mean(%)	p-value	FS-Mean(%)	FSCK-Mean(%)	p-value	JL-Mean(%)	JLCK-Mean(%)	p-value	HTC-Mean(%)	HTCCK-Mean(%)	p-value	JJ-Mean(%)	JJCK-Mean(%)	p-value	LJ-Mean(%)	LJCK-Mean(%)	p-value	THL-Mean(%)	THLCK-Mean(%)	p-value	YY-Mean(%)	YYCK-Mean(%)	p-value
Proteobacteria	39.79	40.43	0.9162	34.28	37.87	0.1445	43.22	39.64	0.2813	47.9	21.2	0.003613	34.05	38.16	0.3201	40.2	40.34	0.981	39.77	43.5	0.6481	50.55	30.17	0.005563	49.86	39.09	0.1446	45.02	45.36	0.9669
Acidobacteria	28.79	28.31	0.9278	30.41	23.05	0.02225	17.99	20.36	0.3659	27.15	12.14	0.004635	21.84	11.27	0.01484	23.53	20.63	0.4862	29.08	30.28	0.8429	23.51	20.34	0.2697	16.88	30.09	0.04605	24.84	23.26	0.8005
Actinobacteria	14.43	14.64	0.9405	15.48	22.44	0.01468	24.11	24.52	0.8922	8.433	12.18	0.01118	21.89	22.57	0.6923	20.8	19.8	0.8519	16.27	10.9	0.05265	11.12	14.3	0.2028	19.3	15.17	0.1428	15.64	16.38	0.7939
Chloroflexi	4.129	4.377	0.8632	4.559	5.171	0.5323	2.035	2.998	0.2207	1.241	40.91	0.0002168	7.144	10.49	0.3783	4.057	6.891	0.1441	3.325	4.146	0.6737	2.932	16.47	1.553e-06	2.145	3.382	0.1931	2.172	2.092	0.9447
Planctomycetes	3.571	4.427	0.5477	7.991	3.526	0.01583	2.656	2.93	0.8319	7.179	1.964	0.02963	6.428	0.8058	0.0189	4.088	5.261	0.578	4.947	5.424	0.7897	5.281	4.507	0.575	3.798	4.435	0.6353	4.841	3.474	0.5103
Verrucomicrobia	3.531	2.691	0.5149	1.708	1.655	0.9419	1.667	1.125	0.5031	3.766	0.6904	0.01668	1.209	0.5111	0.1223	2.948	2.092	0.5521	2.315	1.745	0.4841	3.32	3.192	0.917	2.343	1.921	0.6314	2.874	2.799	0.9618
Firmicutes	0.9719	1.131	0.5145	1.905	1.63	0.4333	2.479	3.134	0.2722	1.191	5.146	0.008177	2.725	2.823	0.8399	1.312	2.628	0.09597	1.309	0.7625	0.1667	0.9496	1.403	0.1084	2.566	1.519	0.1731	1.458	2.685	0.2791
unclassified_k__norank	1.439	1.232	0.2427	1.079	1.288	0.1352	1.861	2.088	0.4991	0.5416	1.29	0.000618	1.321	0.1752	0.01137	0.9991	0.849	0.2546	0.894	0.6801	0.2513	0.6071	0.7769	0.0677	1.05	1.416	0.04523	1.209	0.88	0.1445
Bacteroidetes	0.9879	0.6842	0.2488	0.4266	0.6182	0.09508	1.406	0.88	0.101	1.125	0.6203	0.06813	1.394	4.567	0.0126	0.4253	0.2906	0.3079	0.727	1.01	0.4494	0.528	2.197	0.01767	0.9768	0.8367	0.4621	0.7505	0.9356	0.2481
Cyanobacteria	0.3499	0.2947	0.481	0.3561	0.2761	0.3509	0.7493	0.3215	0.09976	0.3499	1.595	0.0003868	0.4155	0.779	0.07991	0.1496	0.0948	0.1954	0.2349	0.3277	0.3879	0.3524	3.99	0.01712	0.1274	0.2658	0.1671	0.2411	0.2411	1
Saccharibacteria	0.3648	0.1896	0.2435	0.2733	0.577	0.01281	0.256	0.2906	0.3918	0.23	0.8697	0.09841	0.4253	1.482	0.02237	0.596	0.1958	0.451	0.2114	0.1772	0.5519	0.1063	0.9212	2.075e-05	0.3474	0.5255	0.3265	0.2572	1.422	0.1229
Gemmatimonadetes	0.1781	0.1999	0.5913	0.413	0.8058	0.03004	0.4748	0.746	0.0637	0.2374	0.3112	0.4529	0.3771	2.059	3.056e-05	0.1818	0.3215	0.001244	0.1682	0.1566	0.81	0.1286	0.4348	0.1146	0.3623	0.6595	0.06026	0.2238	0.1319	0.0952
Nitrospirae	0.001236	0	0.3739	0.002473	0	0.1778	0.001236	0.002061	0.7513	0.08408	0	0.3414	0.002473	2.252	0.01186	0.009892	0.008243	0.8294	0.004946	0	0.1778	0.003709	0.03503	0.04036	0.01978	0.002061	0.4223	0.006182	0.002061	0.2772
Bold : p<0.05
